# Supplementary material for: Is alcohol consumption a risk factor for prostate cancer? A systematic review and meta–analysis
Source: BMC Cancer. 2016 Nov 15;16:845. doi: 10.1186/s12885-016-2891-z (PMC5109713; doi:10.1186/s12885-016-2891-z)
Supplement: Additional file 1: — Meta-analysis data on prostate cancer and alcohol consumption. (XLSX 42 kb) [file 12885_2016_2891_MOESM1_ESM.xlsx]

## Sheet: DATASET
id	author	year	Design	Outcome	subgroup	rgender	drinkunit	drinksize	drinkperiodQ	drinkperiodT	drinkcatlower	drinkcatupper	alcgramday	drinkgrp	drinkmethod	or	orlci	oruci	pattern	nevent	ngroup	ncases	ncontrols	personyears	yage	oage	mmage	mnmage	model	excludecancer	country	date	cage	csmoking	cses	crace
4	Andersson et al.	1996	3	1	men	1	2	12		7	0	5.6	0.4	5.2	0	1			7			106	121			79		70	3	2	4	1990	1	0	0	0
4	Andersson et al.	1996	3	1	men	1	2	12		7	8.4	24.4	2.343	9	0	0.9	0.4	1.7	7			18	24			79		70	3	2	4	1990	1	0	0	0
4	Andersson et al.	1996	3	1	men	1	2	12		7	24.4	48.5	5.21	9	0	1.1	0.6	2.1	7			23	23			79		70	3	2	4	1990	1	0	0	0
4	Andersson et al.	1996	3	1	men	1	2	12		7	48.6	96	10.33	9	0	1.4	0.8	2.6	7			29	23			79		70	3	2	4	1990	1	0	0	0
4	Andersson et al.	1996	3	1	men	1	2	12		7			17.11	10	0	1.5	0.8	2.8	7			31	23			79		70	3	2	4	1990	1	0	0	0
6	Baglietto et al.	2006	1	3	men	1	2	10	7	1	0	0.301	0.16	3	0	1.15	0.81	1.63		45	837				27	70	48.5		3	2	2	1992	0	0	0	0
6	Baglietto et al.	2006	1	3	men	1	2	10	7	1	0	0.301	0.16	5.1	0	1				112	2333				27	70	48.5		3	2	2	1992	0	0	0	0
6	Baglietto et al.	2006	1	3	men	1	2	10	7	1	1	19	10	9	0	0.98	0.79	1.22		313	7572				27	70	48.5		3	2	2	1992	0	0	0	0
6	Baglietto et al.	2006	1	3	men	1	2	10	7	1	20	39	29.5	11	0	0.96	0.75	1.23		139	3432				27	70	48.5		3	2	2	1992	0	0	0	0
6	Baglietto et al.	2006	1	3	men	1	2	10	7	1	40	59	49.5	12	0	0.95	0.69	1.29		62	1489				27	70	48.5		3	2	2	1992	0	0	0	0
6	Baglietto et al.	2006	1	3	men	1	2	10	7	1			69.5	14	0	0.94	0.67	1.3		50	1198				27	70	48.5		3	2	2	1992	0	0	0	0
8	Breslow et al.	2011	1	2	men	1	1	14	365	7	0	0.03	0.02	5	0	1			4	83	18808			139825	18	99	54	42.3	3	2	6	1988	0	1	1	1
8	Breslow et al.	2011	1	2	men	1	1	14	365	7	0	0	0	3	0	1.12	0.81	1.55	4	111	14475			126027	18	99	54	54	3	2	6	1988	0	1	1	1
8	Breslow et al.	2011	1	2	men	1	1	14	365	7	0.23		0.23	7	0	1	0.67	1.48	4	54	14545			102124	18	99	54	49.6	3	2	6	1988	0	1	1	1
8	Breslow et al.	2011	1	2	men	1	1	14	365	7	0	3	3	9	0	0.93	0.66	1.3	4	83	47964			398195	18	99	54	41.7	3	2	6	1988	0	1	1	1
8	Breslow et al.	2011	1	2	men	1	1	14	365	7		14	17	10	0	1.22	0.86	1.72	4	85	33084			293271	18	99	54	42.5	3	2	6	1988	0	1	1	1
8	Breslow et al.	2011	1	2	men	1	1	14	365	7			39	11	0	0.89	0.51	1.56	4	22	9714			87951	18	99	54	41.4	3	2	6	1988	0	1	1	1
9	Breslow et al.	1999	1	3	men	1	1	14	365	7	0	0	0	5.2	0	1			4	96	1768			22580	25	75	50		1	2	6	1973	1	0	1	1
9	Breslow et al.	1999	1	3	men	1	1	14	365	7	0	0	0	4	1	1			1	59				8453	25	75	50		1	2	6	1983	1	0	1	1
9	Breslow et al.	1999	1	3	men	1	1	14	365	7	0	0	0	1	1	1			4	59				8453	25	75	50		1	2	6	1983	1	0	1	1
9	Breslow et al.	1999	1	3	men	1	1	14	365	7		1	1	8	0	0.97	0.67	1.41	4	41	793			11183	25	75	50		1	2	6	1973	1	0	1	1
9	Breslow et al.	1999	1	3	men	1	1	14	365	7		1	1	8	1	0.74	0.44	1.25	1	19				5247	25	75	50		1	2	6	1983	1	0	1	1
9	Breslow et al.	1999	1	3	men	1	1	14	365	7		1	1	8	1	1.27	0.75	2.16	4	19				5247	25	75	50		1	2	6	1983	1	0	1	1
9	Breslow et al.	1999	1	3	men	1	1	14	365	7	2	7	9	9	0	0.88	0.64	1.21	4	65	1814			26972	25	75	50		1	2	6	1973	1	0	1	1
9	Breslow et al.	1999	1	3	men	1	1	14	365	7	2	7	9	9	1	1.13	0.71	1.8	1	29				6928	25	75	50		1	2	6	1983	1	0	1	1
9	Breslow et al.	1999	1	3	men	1	1	14	365	7	2	7	9	9	1	1.37	0.83	2.24	4	29				6928	25	75	50		1	2	6	1983	1	0	1	1
9	Breslow et al.	1999	1	3	men	1	1	14	365	7	8	14	22	10	0	0.96	0.61	1.5	4	25	684			9872	25	75	50		1	2	6	1973	1	0	1	1
9	Breslow et al.	1999	1	3	men	1	1	14	365	7	8	14	22	10	1	1.05	0.6	1.86	1	16				3519	25	75	50		1	2	6	1983	1	0	1	1
9	Breslow et al.	1999	1	3	men	1	1	14	365	7	8	14	22	10	1	1.12	0.61	2.07	4	16				3519	25	75	50		1	2	6	1983	1	0	1	1
9	Breslow et al.	1999	1	3	men	1	1	14	365	7	15	21	26	11	1	1.12	0.55	2.3	1	9				1834	25	75	50		1	2	6	1983	1	0	1	1
9	Breslow et al.	1999	1	3	men	1	1	14	365	7	15	21	26	11	1	0.81	0.44	1.49	4	9				1834	25	75	50		1	2	6	1983	1	0	1	1
9	Breslow et al.	1999	1	3	men	1	1	14	365	7	15	21	36	11	0	0.85	0.41	1.75	4	8	311			4365	25	75	50		1	2	6	1973	1	0	1	1
9	Breslow et al.	1999	1	3	men	1	1	14	365	7			50	12	0	1.42	0.84	2.4	4	17	396			5192	25	75	50		1	2	6	1973	1	0	1	1
9	Breslow et al.	1999	1	3	men	1	1	14	365	7			50	12	1	0.23	0.06	0.95	1	2				2707	25	75	50		1	2	6	1983	1	0	1	1
15	Chang et al.	2005	3	1	men	1	2	13.5		7	0	0	0	1	0	1			8			248	224		45	79	62	66.85	4	2	4	2001	1	0	0	0
15	Chang et al.	2005	3	1	men	1	2	13.5		7	0.1	45	3.22	9	0	1.1	0.8	1.4	8			379	307		45	79	62	66.85	4	2	4	2001	1	0	0	0
15	Chang et al.	2005	3	1	men	1	2	13.5		7	45.1	90	9.65	9	0	1.2	0.9	1.5	8			311	226		45	79	62	66.85	4	2	4	2001	1	0	0	0
15	Chang et al.	2005	3	1	men	1	2	13.5		7	90.1	135	16.08	10	0	1.3	0.9	1.7	8			202	131		45	79	62	66.85	4	2	4	2001	1	0	0	0
15	Chang et al.	2005	3	1	men	1	2	13.5		7	135.1		22.51	10	0	1.3	1	1.7	8			359	242		45	79	62	66.85	4	2	4	2001	1	0	0	0
20	Crispo et al.	2004	2	1	men	1	1	13.5	7	7	0	0	0	1	0	1			7			71	72		46	74	60	66	4	2	15	1997	1	0	1	0
20	Crispo et al.	2004	2	1	men	1	1	13.5	7	7	0	0	0	3	0	0.8	0.51	1.25	7			93	128		46	74	60	66	4	2	15	1997	1	0	1	0
20	Crispo et al.	2004	2	1	men	1	1	13.5	7	7	0		2.48	8	0	0.89	0.61	1.29	7			496	536		46	74	60	66	4	2	15	1997	1	0	1	0
20	Crispo et al.	2004	2	1	men	1	1	13.5	7	7	3	4	6	9	0	0.9	0.61	1.32	7			355	411		46	74	60	66	4	2	15	1997	1	0	1	0
20	Crispo et al.	2004	2	1	men	1	1	13.5	7	7	5	6	9.43	9	0	1.13	0.74	1.74	7			177	163		46	74	60	66	4	2	15	1997	1	0	1	0
20	Crispo et al.	2004	2	1	men	1	1	13.5	7	7	7	8	12.86	10	0	0.95	0.6	1.49	7			107	134		46	74	60	66	4	2	15	1997	1	0	1	0
20	Crispo et al.	2004	2	1	men	1	1	13.5	7	7	9		16.29	10	0	0.85	0.54	1.35	7			88	132		46	74	60	66	4	2	15	1997	1	0	1	0
21	De Stefani et al.	1995	2	1	men	1	4	12		1	0	0	0	1	0	1			7			52	104		40	89	64.5		4	2	24	1991	1	1	1	0
21	De Stefani et al.	1995	2	1	men	1	4	12		1	1	45	18.147	10	0	1.4	0.8	2.4	7			37	62		40	89	64.5		4	2	24	1991	1	1	1	0
21	De Stefani et al.	1995	2	1	men	1	4	12		1	46	120	65.487	14	0	0.9	0.5	1.7	7			29	77		40	89	64.5		4	2	24	1991	1	1	1	0
21	De Stefani et al.	1995	2	1	men	1	4	12		1	121		124.66	14	0	1.8	0.9	3.1	7			38	59		40	89	64.5		4	2	24	1991	1	1	1	0
24	Ellison	2000	1	3	men	1	4	13.45	30	1	0	0	0	5.1	1	1			1	38				8619	50	84	67		1	1	7	1971	1	0	0	0
24	Ellison	2000	1	3	men	1	4	13.45	30	1		9.9	4.95	9	1	0.96	0.63	1.47	1	54				14039	50	84	67		1	1	7	1971	1	0	0	0
24	Ellison	2000	1	3	men	1	4	13.45	30	1	10	24.9	17.45	10	1	0.85	0.5	1.45	1	22				7625	50	84	67		1	1	7	1971	1	0	0	0
24	Ellison	2000	1	3	men	1	4	13.45	30	1	25		32.45	11	1	0.93	0.55	1.57	1	25				9016	50	84	67		1	1	7	1971	1	0	0	0
31	Hayes et al.	1996	2	1	men	1	1	14	7	7	0	0.233	0.12	5.1	0	1			8			184	283		40	79	59.5		3	2	6	1988	1	0	0	1
31	Hayes et al.	1996	2	1	men	1	1	14	7	7	0	0.23	0.12	5.1	0	1			8			184	283		40	79	59.5		1	2	6	1988	1	0	0	1
31	Hayes et al.	1996	2	1	men	1	1	14	7	7				3					8			184	283		40	79	59.5		1	2	6	1988	1	0	0	1
31	Hayes et al.	1996	2	1	men	1	1	14	7	7	0	0.233	0.12	5.1	0	1			8			184	283		40	79	59.5		3	2	6	1988	1	0	0	1
31	Hayes et al.	1996	2	1	men	1	1	14	7	7	0	7	7	9	0	1.1	0.9	1.4	8			234	339		40	79	59.5		3	2	6	1988	1	0	0	1
31	Hayes et al.	1996	2	1	men	1	1	14	7	7	0	7	7	9	0	1.1	0.8	1.5	8			162	243		40	79	59.5		1	2	6	1988	1	0	0	1
31	Hayes et al.	1996	2	1	men	1	1	14	7	7	0	7	7	3	0	1.2	0.8	1.8	8			162	243		40	79	59.5		3	2	6	1988	1	0	0	1
31	Hayes et al.	1996	2	1	men	1	1	14	7	7	8	21	29	11	0	1.1	0.9	1.4	8			253	365		40	79	59.5		3	2	6	1988	1	0	0	1
31	Hayes et al.	1996	2	1	men	1	1	14	7	7	8	21	29	11	0	1.1	0.8	1.5	8			173	263		40	79	59.5		1	2	6	1988	1	0	0	1
31	Hayes et al.	1996	2	1	men	1	1	14	7	7	8	21	29	3	0	1.3	0.9	1.9	8			173	263		40	79	59.5		3	2	6	1988	1	0	0	1
31	Hayes et al.	1996	2	1	men	1	1	14	7	7	22	56	78	14	0	1.4	1	1.8	8			211	242		40	79	59.5		3	2	6	1988	1	0	0	1
31	Hayes et al.	1996	2	1	men	1	1	14	7	7	22	56	78	14	0	1.2	0.9	1.7	8			130	166		40	79	59.5		1	2	6	1988	1	0	0	1
31	Hayes et al.	1996	2	1	men	1	1	14	7	7	22	56	78	3	0	1.6	1.1	2.4	8			130	166		40	79	59.5		3	2	6	1988	1	0	0	1
31	Hayes et al.	1996	2	1	men	1	1	14	7	7	57		148	14	0	1.9	1.3	2.7	8			96	85		40	79	59.5		3	2	6	1988	1	0	0	1
31	Hayes et al.	1996	2	1	men	1	1	14	7	7	57		148	14	0	1.7	1.1	2.6	8			49	50		40	79	59.5		1	2	6	1988	1	0	0	1
31	Hayes et al.	1996	2	1	men	1	1	14	7	7	57		148	3	0	2	1.2	3.4	8			49	50		40	79	59.5		3	2	6	1988	1	0	0	1
33	Hiatt et al.	1994	1	1	men	1	1	14	1	1	0.04	0.067	0.72	8	0	1.4	0.8	2.3	6	37				199254	30	99	60	47.4	3	1	6	1980	1	1	1	1
33	Hiatt et al.	1994	1	1	men	1	1	14	1	1	0	0.03	0.21	5.1	0	1			6	25				199254	30	99	60	47.4	3	1	6	1980	1	1	1	1
33	Hiatt et al.	1994	1	1	men	1	1	14	1	1	0	0.03	0.21	3	0	1.4	0.7	2.7	6	17				199254	30	99	60	47.4	3	1	6	1980	1	1	1	1
33	Hiatt et al.	1994	1	1	men	1	1	14	1	1	0		7	9	0	1.3	0.8	2.2	6	73				199254	30	99	60	47.4	3	1	6	1980	1	1	1	1
33	Hiatt et al.	1994	1	1	men	1	1	14	1	1	1	2	21	10	0	1.2	0.7	2.1	6	59				199254	30	99	60	47.4	3	1	6	1980	1	1	1	1
33	Hiatt et al.	1994	1	1	men	1	1	14	1	1	3	5	56	12	0	1.1	0.6	2	6	22				199254	30	99	60	47.4	3	1	6	1980	1	1	1	1
33	Hiatt et al.	1994	1	1	men	1	1	14	1	1	6		98	14	0	1	0.4	2.8	6	5				199254	30	99	60	47.4	3	1	6	1980	1	1	1	1
39	Jain et al.	1998	3	1	men	1	2	13.45	1	1	0	0	0	4	1	1			1			175	160					69.85	2	2	7	1991	1	0	0	0
39	Jain et al.	1998	3	1	men	1	2	13.45	1	1			5	9	1	0.8	0.59	1.08	1			168	189					69.85	2	2	7	1991	1	0	0	0
39	Jain et al.	1998	3	1	men	1	2	13.45	1	1	10		14.95	10	1	0.8	0.55	1.15	1			82	93					69.85	2	2	7	1991	1	0	0	0
39	Jain et al.	1998	3	1	men	1	2	13.45	1	1	20		24.95	11	1	0.75	0.5	1.14	1			57	68					69.85	2	2	7	1991	1	0	0	0
39	Jain et al.	1998	3	1	men	1	2	13.45	1	1	30		34.95	11	1	0.89	0.64	1.25	1			135	126					69.85	2	2	7	1991	1	0	0	0
51	Lumey et al.	1998	2	1	men	1	1	14		7	0	0	0	1	0	1			7			106	358		36	81	58.5	62.6	4	2	6	1984	1	0	1	0
51	Lumey et al.	1998	2	1	men	1	1	14		7	0	0	0	1	0	1			7			106	358		36	81	58.5	62.6	4	2	6	1984	1	0	1	0
51	Lumey et al.	1998	2	1	men	1	1	14		7				3	0				7			106	358		36	81	58.5	62.6	4	2	6	1984	1	0	1	0
51	Lumey et al.	1998	2	1	men	1	1	14		7	0	0	0	1	0	1			7			106	358		36	81	58.5	62.6	4	2	6	1984	1	0	1	0
51	Lumey et al.	1998	2	1	men	1	1	14		7	0	7	7	9	0	1.2	0.9	1.6	7			222	602		36	81	58.5	62.6	4	2	6	1984	1	0	1	0
51	Lumey et al.	1998	2	1	men	1	1	14		7	0	7	7	9	0	1.2	0.9	1.6	7			222	602		36	81	58.5	62.6	4	2	6	1984	1	0	1	0
51	Lumey et al.	1998	2	1	men	1	1	14		7	0	7	7	3	0	0.9	0.4	2.3	7			222	602		36	81	58.5	62.6	4	2	6	1984	1	0	1	0
51	Lumey et al.	1998	2	1	men	1	1	14		7	8	21	29	11	0	1.1	0.8	1.5	7			150	428		36	81	58.5	62.6	4	2	6	1984	1	0	1	0
51	Lumey et al.	1998	2	1	men	1	1	14		7	8	21	29	11	0	1.1	0.8	1.5	7			150	428		36	81	58.5	62.6	4	2	6	1984	1	0	1	0
51	Lumey et al.	1998	2	1	men	1	1	14		7	8	21	29	3	0	0.7	0.3	1.7	7			150	428		36	81	58.5	62.6	4	2	6	1984	1	0	1	0
51	Lumey et al.	1998	2	1	men	1	1	14		7	22	56	78	14	0	1.3	1	1.8	7			112	277		36	81	58.5	62.6	4	2	6	1984	1	0	1	0
51	Lumey et al.	1998	2	1	men	1	1	14		7	22	56	78	14	0	1.4	1	1.9	7			112	277		36	81	58.5	62.6	4	2	6	1984	1	0	1	0
51	Lumey et al.	1998	2	1	men	1	1	14		7	22	56	78	3	0	0.8	0.3	2.3	7			112	277		36	81	58.5	62.6	4	2	6	1984	1	0	1	0
51	Lumey et al.	1998	2	1	men	1	1	14		7	57		148	14	0	1.1	0.7	1.5	7			42	118		36	81	58.5	62.6	4	2	6	1984	1	0	1	0
51	Lumey et al.	1998	2	1	men	1	1	14		7	57		148	14	0	1.3	0.8	2	7			42	118		36	81	58.5	62.6	4	2	6	1984	1	0	1	0
51	Lumey et al.	1998	2	1	men	1	1	14		7	57		148	3	0	0.7	0.3	1.4	7			42	118		36	81	58.5	62.6	4	2	6	1984	1	0	1	0
56	Lund Nilsen et al.	2000	1	3	men	1	8	88	14	14	0	0	2.4	5.2	1	1			1	281	8447			76302	40	99	65		1	1	11	1985	1	0	0	0
56	Lund Nilsen et al.	2000	1	3	men	1	8	88	14	14			2.14	9	1	1.15	0.94	1.41	1	148	6844			67939	40	99	65		1	1	11	1985	1	0	0	0
56	Lund Nilsen et al.	2000	1	3	men	1	8	88	14	14			4.8	9	1	0.9	0.64	1.25	1	40	1721			16756	40	99	65		1	1	11	1985	1	0	0	0
58	Pelucchi et al.	2005	2	1	men	1	1	12	365	7	0	0	0	1	1	1			1			71	72		46	74	60	64.5	4	2	15	1997	1	0	0	0
58	Pelucchi et al.	2005	2	1	men	1	1	12	365	7	0	0	0	3	1	0.7	0.4	1	1			93	128		46	74	60	64.5	4	2	15	1997	1	0	0	0
58	Pelucchi et al.	2005	2	1	men	1	1	12	365	7	0		14	10	1	0.8	0.5	1.2	1			204	253		46	74	60	64.5	4	2	15	1997	1	0	0	0
58	Pelucchi et al.	2005	2	1	men	1	1	12	365	7	14	20	29.24	11	1	1	0.7	1.5	1			257	238		46	74	60	64.5	4	2	15	1997	1	0	0	0
58	Pelucchi et al.	2005	2	1	men	1	1	12	365	7	21	34	47.3	12	1	0.8	0.5	1.2	1			336	383		46	74	60	64.5	4	2	15	1997	1	0	0	0
58	Pelucchi et al.	2005	2	1	men	1	1	12	365	7	35		71.38	14	1	0.8	0.5	1.2	1			333	374		46	74	60	64.5	4	2	15	1997	1	0	0	0
60	Platz et al.	2004	1	3	men	1	2	13	365	1	0	0	0	4	1	1			1	576	11306			126370	40	75	57.5	54.8	2	1	6	1986	1	0	0	1
60	Platz et al.	2004	1	3	men	1	2	13	365	1	0.1	4.9	2.5	9	1	0.99	0.87	1.11	1	537	11698			131714	40	75	57.5	53.7	2	1	6	1986	1	0	0	1
60	Platz et al.	2004	1	3	men	1	2	13	365	1	5	14.9	9.95	9	1	1.05	0.94	1.18	1	694	13172			146779	40	75	57.5	54.2	2	1	6	1986	1	0	0	1
60	Platz et al.	2004	1	3	men	1	2	13	365	1	15	29.9	22.45	10	1	1.13	0.98	1.31	1	336	6018			66794	40	75	57.5	54.1	2	1	6	1986	1	0	0	1
60	Platz et al.	2004	1	3	men	1	2	13	365	1	30	49.9	39.95	11	1	1.13	0.96	1.33	1	266	4240			45895	40	75	57.5	56	2	1	6	1986	1	0	0	1
60	Platz et al.	2004	1	3	men	1	2	13	365	1	50		59.95	12	1	1	0.77	1.31	1	70	1409			15495	40	75	57.5	55.6	2	1	6	1986	1	0	0	1
62	Putnam et al.	2000	1	3	men	1	2	14	365	7	0	0	0	4	1	1			1	30	423	26	1572	9509	40	86	63	70.1	2	1	6	1988	1	0	0	0
62	Putnam et al.	2000	1	3	men	1	2	14	365	7	0		1.57	9	1	1.1	0.6	2.1	1	17	190	14	1572	9509	40	86	63	67.2	2	1	6	1988	1	0	0	0
62	Putnam et al.	2000	1	3	men	1	2	14	365	7	22	92	8.14	9	1	2.6	1.4	4.6	1	27	210	25	1572	9509	40	86	63	65.2	2	1	6	1988	1	0	0	0
62	Putnam et al.	2000	1	3	men	1	2	14	365	7			18.15	10	1	3.1	1.5	6.3	1	18	194	16	1572	9509	40	86	63	65.3	2	1	6	1988	1	0	0	0
64	Rohrmann et al.	2008	1	3	men	1	2	12	365	1	0	0	0	4	0	1			1	204	9242			1235364	40	65		54.4	2	1	19	1996	0	1	0	0
64	Rohrmann et al.	2008	1	3	men	1	2	12	365	1	0.1	4.9	2.5	9	0	1.05	0.89	1.23	1	615	30629			1235364	40	65		51.2	2	1	19	1996	0	1	0	0
64	Rohrmann et al.	2008	1	3	men	1	2	12	365	1	5	14.9	9.95	9	0	1.04	0.86	1.27	1	745	37227			1235364	40	65		52.28	2	1	19	1996	0	1	0	0
64	Rohrmann et al.	2008	1	3	men	1	2	12	365	1	15	29.9	22.45	10	0	1	0.82	1.22	1	531	29507			1235364	40	65		53.08	2	1	19	1996	0	1	0	0
64	Rohrmann et al.	2008	1	3	men	1	2	12	365	1	30	59.9	44.95	12	0	1.08	0.88	1.34	1	422	25379			1235364	40	65		53.1	2	1	19	1996	0	1	0	0
64	Rohrmann et al.	2008	1	3	men	1	2	12	365	1	60		74.95	14	0	0.93	0.71	1.2	1	138	10619			1235364	40	65		53.5	2	1	19	1996	0	1	0	0
67	Schuurman et al.	1999	6	1	men	1	2	10	30	1	0	0.301	0.15	5.1	1	1			1			109		1428	55	69	62		1	1	16	1986	1	0	1	0
67	Schuurman et al.	1999	6	1	men	1	2	10	30	1	0.1	4	2.05	9	1	1.1	0.8	1.5	1			143		1931	55	69	62		1	1	16	1986	1	0	1	0
67	Schuurman et al.	1999	6	1	men	1	2	10	30	1	5	14	9.5	9	1	0.9	0.7	1.3	1			161		2624	55	69	62		1	1	16	1986	1	0	1	0
67	Schuurman et al.	1999	6	1	men	1	2	10	30	1	15	29	22	10	1	1.1	0.8	1.4	1			161		2162	55	69	62		1	1	16	1986	1	0	1	0
67	Schuurman et al.	1999	6	1	men	1	2	10	30	1	30		37	11	1	1.1	0.8	1.6	1			101		1324	55	69	62		1	1	16	1986	1	0	1	0
69	Sesso et al.	2001	1	3	men	1	1	14	365	1	0	0.422	0.21	5.1	1	1			1	38	1186			5547				67.6	1	1	6	1988	1	1	0	0
69	Sesso et al.	2001	1	3	men	1	1	14	365	1			3.15	9	1	1.33	0.88	2.01	1	54	1337			6306				66	1	1	6	1988	1	1	0	0
69	Sesso et al.	2001	1	3	men	1	1	14	365	1			9.93	9	1	1.65	1.12	2.44	1	76	1480			6937				66	1	1	6	1988	1	1	0	0
69	Sesso et al.	2001	1	3	men	1	1	14	365	1			27.3	11	1	1.85	1.29	2.64	1	151	2531			11693				66.8	1	1	6	1988	1	1	0	0
69	Sesso et al.	2001	1	3	men	1	1	14	365	1			55.3	12	1	1.33	0.86	2.05	1	47	1078			5033				66.7	1	1	6	1988	1	1	0	0
76	Stemmermann et al.	1990	1	3	men	1	3	14	30	30	0	0.422	0.21	5.1	0	1			8	227	7572				46	65	55.5		1	1	6	1967	1	1	0	0
76	Stemmermann et al.	1990	1	3	men	1	3	14	30	30	0		1.97	9	0	0.87	0.61	1.25	8	227	7572				46	65	55.5		1	1	6	1967	1	1	0	0
76	Stemmermann et al.	1990	1	3	men	1	3	14	30	30	5	14	7.5	9	0	0.86	0.57	1.29	8	227	7572				46	65	55.5		1	1	6	1967	1	1	0	0
76	Stemmermann et al.	1990	1	3	men	1	3	14	30	30	15	39	21.33	10	0	1.02	0.69	1.52	8	227	7572				46	65	55.5		1	1	6	1967	1	1	0	0
76	Stemmermann et al.	1990	1	3	men	1	3	14	30	30	40		41.08	11	0	0.93	0.58	1.49	8	227	7572				46	65	55.5		1	1	6	1967	1	1	0	0
80	Sutcliffe et al.	2007	1	3	men	1	2	14	365	1	0	0	0	1	1	1			1	307				67122	40	75	57.5		4	1	6	1986	1	0	0	1
80	Sutcliffe et al.	2007	1	3	men	1	2	14	365	1	0.01	1.31	0.66	8	1	0.9	0.74	1.09	1	158				37616	40	75	57.5		4	1	6	1986	1	0	0	1
80	Sutcliffe et al.	2007	1	3	men	1	2	14	365	1	1.32	2.41	1.86	9	1	1.02	0.85	1.22	1	205				42930	40	75	57.5		4	1	6	1986	1	0	0	1
80	Sutcliffe et al.	2007	1	3	men	1	2	14	365	1	2.42	7.03	4.72	9	1	1.12	0.97	1.29	1	594				121596	40	75	57.5		4	1	6	1986	1	0	0	1
80	Sutcliffe et al.	2007	1	3	men	1	2	14	365	1	7.04	16.4	11.72	10	1	1.16	1.01	1.32	1	840				151659	40	75	57.5		4	1	6	1986	1	0	0	1
80	Sutcliffe et al.	2007	1	3	men	1	2	14	365	1	16.5		21.18	10	1	1.14	0.99	1.31	1	798				137761	40	75	57.5		4	1	6	1986	1	0	0	1
82	Tavani et al.	1994	2	1	men	1	1	13.5	7	1	0	0.9	0.45	5.2	0	1			7			22	54		25	79	52	65	1	2	15	1989	1	1	1	0
82	Tavani et al.	1994	2	1	men	1	1	13.5	7	1	0		17.4	10	0	1.3	0.7	2.4	7			63	112		25	79	52	65	1	2	15	1989	1	1	1	0
82	Tavani et al.	1994	2	1	men	1	1	13.5	7	1	3		47.4	12	0	0.9	0.5	1.6	7			55	154		25	79	52	65	1	2	15	1989	1	1	1	0
82	Tavani et al.	1994	2	1	men	1	1	13.5	7	1	5		77.4	14	0	1.2	0.6	2.3	7			63	123		25	79	52	65	1	2	15	1989	1	1	1	0
82	Tavani et al.	1994	2	1	men	1	1	13.5	7	1	8		113.4	14	0	1.1	0.6	2.1	7			78	156		25	79	52	65	1	2	15	1989	1	1	1	0
87	Velicer et al.	2006	1	1	men	1	1	14	365	7	0		0.21	5.1	1	1			1	226	10549				50	76	63	62.2	1	2	6	2001	1	0	0	0
87	Velicer et al.	2006	1	1	men	1	1	14	365	7			4.21	9	1	1.26	1.05	1.5	1	267	10717				50	76	63	61.1	1	2	6	2001	1	0	0	0
87	Velicer et al.	2006	1	1	men	1	1	14	365	7			18.3	10	1	1.2	0.99	1.46	1	202	8013				50	76	63	61.4	1	2	6	2001	1	0	0	0
87	Velicer et al.	2006	1	1	men	1	1	14	365	7			36.3	11	1	1.08	0.86	1.34	1	121	5286				50	76	63	61.9	1	2	6	2001	1	0	0	0
88	Villeneuve et al.	1999	3	1	men	1	1	13.45	1	1	0	5.764	2.88	5.3	0	1			6			367	426		50	74	62		1	2	7	1996	1	0	1	1
88	Villeneuve et al.	1999	3	1	men	1	1	13.45	1	1	0	1	6.8	9	0	1.1	0.9	1.3	6			590	560		50	74	62		1	2	7	1996	1	0	1	1
88	Villeneuve et al.	1999	3	1	men	1	1	13.45	1	1	1		33.32	11	0	1.1	0.9	1.4	6			369	328		50	74	62		1	2	7	1996	1	0	1	1
88	Villeneuve et al.	1999	3	1	men	1	1	13.45	1	1	4		74.12	14	0	1.1	0.8	1.6	6			84	83		50	74	62		1	2	7	1996	1	0	1	1
92	Watters et al.	2010	1	3	men	1	1	13	365	1	0	0	0	4	1	1			1	3288	61431				50	71	60.5	63	2	1	6	1995	1	1	1	1
92	Watters et al.	2010	1	3	men	1	1	13	365	1	0		6.5	9	1	1.06	1.01	1.1	1	8545	146027				50	71	60.5	62.5	2	1	6	1995	1	1	1	1
92	Watters et al.	2010	1	3	men	1	1	13	365	1	1	3	26	11	1	1.07	1.01	1.12	1	3384	55438				50	71	60.5	63.1	2	1	6	1995	1	1	1	1
92	Watters et al.	2010	1	3	men	1	1	13	365	1			58.5	12	1	1.18	1.1	1.26	1	1170	18478				50	71	60.5		2	1	6	1995	1	1	1	1
92	Watters et al.	2010	1	3	men	1	1	13	365	1	6		97.5	14	1	1.21	1.11	1.33	1	840	13332				50	71	60.5		2	1	6	1995	1	1	1	1
93	Weinstein et al.	2006	1	3	men	1	2	14	365	1	0	0	0	4	1	1			1	151				35972	50	69	59.5	58	2	1	10	1987	1	0	0	0
93	Weinstein et al.	2006	1	3	men	1	2	14	365	1	0	3.7	1.85	9	1	0.98	0.8	1.2	1	255				59989	50	69	59.5	58	2	1	10	1987	1	0	0	0
93	Weinstein et al.	2006	1	3	men	1	2	14	365	1		10	6.9	9	1	0.96	0.78	1.17	1	234				60543	50	69	59.5	58	2	1	10	1987	1	0	0	0
93	Weinstein et al.	2006	1	3	men	1	2	14	365	1		18.7	14.4	10	1	1.03	0.84	1.26	1	236				60234	50	69	59.5	58	2	1	10	1987	1	0	0	0
93	Weinstein et al.	2006	1	3	men	1	2	14	365	1		32.2	25.45	11	1	0.9	0.73	1.11	1	202				60640	50	69	59.5	58	2	1	10	1987	1	0	0	0
93	Weinstein et al.	2006	1	3	men	1	2	14	365	1			38.95	11	1	0.94	0.76	1.16	1	192				59125	50	69	59.5	58	2	1	10	1987	1	0	0	0
98	Sawada et al.	2014	1	1	middle aged men	1	2	19.75		30	0		0.023	5.1	0	1			4	235	11240			173225	40	69	54.5	53.7	1	2	1	1992	1	1	0	0
98	Sawada et al.	2014	1	1	middle aged men	1	2	19.75		30			0.093	7	0	0.94	0.71	1.23	4	72	4372			72789	40	69	54.5	50.2	1	2	1	1992	1	1	0	0
98	Sawada et al.	2014	1	1	middle aged men	1	2	19.75		7	0	149	10.71	9	0	1.07	0.88	1.31	4	181	10575			166951	40	69	54.5	51	1	2	1	1992	1	1	0	0
98	Sawada et al.	2014	1	1	middle aged men	1	2	19.75		7	150	300	32.14	11	0	1.13	0.93	1.38	4	200	9892			158923	40	69	54.5	51.5	1	2	1	1992	1	1	0	0
98	Sawada et al.	2014	1	1	middle aged men	1	2	19.75		7			53.57	12	0	1.02	0.84	1.24	4	225	12139			197826	40	69	54.5	50.8	1	2	1	1992	1	1	0	0
99	McGregor et al.	2013	3	1	men	1	1	15	365	7	0	0.191	0.407	5.1	1	1			8			138	237			79			1	1	7	1999	1	0	1	0
99	McGregor et al.	2013	3	1	men	1	1	15	365	7	0	0.191	0.407	5.1	1	1			8			78	237			79			1	1	7	1999	1	0	1	0
99	McGregor et al.	2013	3	1	men	1	1	15	365	7	0	0.19	0.41	5.1	0	1			8			78	237			79			3	1	7	1999	1	0	1	0
99	McGregor et al.	2013	3	1	men	1	1	15	365	7	0	0.19	0.41	5.1	0	1			8			78	237			79			3	1	7	1999	1	0	1	0
99	McGregor et al.	2013	3	1	men	1	1	15	365	7			1.07	8	1	1.07	0.79	1.46	8			135	217			79			1	1	7	1999	1	0	1	0
99	McGregor et al.	2013	3	1	men	1	1	15	365	7			1.07	8	1	0.93	0.64	1.37	8			64	217			79			1	1	7	1999	1	0	1	0
99	McGregor et al.	2013	3	1	men	1	1	15	365	7			1.07	8	0	1.13	0.69	1.85	8			64	217			79			3	1	7	1999	1	0	1	0
99	McGregor et al.	2013	3	1	men	1	1	15	365	7			1.07	8	0	1.08	0.56	2.07	8			64	217			79			3	1	7	1999	1	0	1	0
99	McGregor et al.	2013	3	1	men	1	1	15	365	7	1		8.46	9	1	1.2	0.9	1.61	8			187	298			79			1	1	7	1999	1	0	1	0
99	McGregor et al.	2013	3	1	men	1	1	15	365	7	1		8.46	9	1	1.16	0.81	1.66	8			97	298			79			1	1	7	1999	1	0	1	0
99	McGregor et al.	2013	3	1	men	1	1	15	365	7	1		8.46	9	0	1.56	1.07	2.27	8			97	298			79			3	1	7	1999	1	0	1	0
99	McGregor et al.	2013	3	1	men	1	1	15	365	7	1		8.46	9	0	1.87	1.14	3.04	8			97	298			79			3	1	7	1999	1	0	1	0
99	McGregor et al.	2013	3	1	men	1	1	15	365	7	7		29.89	11	1	1	0.73	1.38	8			127	235			79			1	1	7	1999	1	0	1	0
99	McGregor et al.	2013	3	1	men	1	1	15	365	7	7		29.89	11	1	0.93	0.63	1.38	8			63	235			79			1	1	7	1999	1	0	1	0
99	McGregor et al.	2013	3	1	men	1	1	15	365	7	7		29.89	11	0	1.68	1.13	2.5	8			63	235			79			3	1	7	1999	1	0	1	0
99	McGregor et al.	2013	3	1	men	1	1	15	365	7	7		29.89	11	0	2.05	1.23	3.42	8			63	235			79			3	1	7	1999	1	0	1	0
99	McGregor et al.	2013	3	1	men	1	1	15	365	7			59.89	12	1	1.25	0.75	2.07	8			32	52			79			1	1	7	1999	1	0	1	0
99	McGregor et al.	2013	3	1	men	1	1	15	365	7			59.89	12	1	1.79	1.03	3.11	8			26	52			79			1	1	7	1999	1	0	1	0
99	McGregor et al.	2013	3	1	men	1	1	15	365	7			59.89	12	0	1.77	1.09	2.87	8			26	52			79			3	1	7	1999	1	0	1	0
99	McGregor et al.	2013	3	1	men	1	1	15	365	7			59.89	12	0	2.03	1.1	3.73	8			26	52			79			3	1	7	1999	1	0	1	0

## Sheet: VARIABLE
id	number of study series
author	name of first author
year	year of publication
design	1=cohort, 2=hospital based case control study - inpatient, 3=population based case control study, 4=nested case control study, 5=hospital case control study - outpatient, 6=case-cohort
outcome	1=morbidity alone, 2=mortality alone, 3=morbidity and mortality combined
subgroup	e., g., young men, old men
rgender	sex of study population
drinkunit	1=drinks; 2=grams; 3=US ounces; 4=mL; 5=cL; 6=UK units; 7= “Go” (Japan) - code the unit of alcohol used in the table of results in the paper concerned that generates the key odds ratios and confidence intervals
drinksize	Enter # grams in definition used in paper if stated (calculate if stated in US or Imperial ounces, or millilitres) or if not use: 8=UK; 10= Australia, Austria, France, Greece, Hungary, Ireland, Netherlands, New Zealand, Poland, Spain; Sweden; 11=Finland; 12=Denmark, Germany, Italy, South Africa, Switzerland; 13.45 = Canada; 14=USA and Portugal; 12.5=China and 19.75=Japan; 12=Other.
drinkperiodQ	Code as number of days in time window used in Questions answered by the subjects ie 1=24hours; 7= 1 week; 14=2 weeks; 28= 4 weeks; 30=1 month; 365= 1year, etc. 777=multiple windows e.g. times per year or month or week or day like Food Frequency; 888=not specified e.g. ‘current’ but not defined.
drinkperiodT	Code as number of days used in time window in the data Table in the paper i.e. 1=24hours; 7= 1 week; 14=2 weeks; 28= 4 weeks; 30=1 month; 365= 1year etc
drinkcatlower	Identifies the lowest drink amount (lower boundary) allowed into each respective drinking category as defined by individual studies. Enter in units used in paper ie number of grams, drinks, ounces etc
drinkcatupper	Identifies the highest drink amount (upper boundary) allowed into each respective drinking category as defined by individual studies. Enter in units used in paper ie number of grams, drinks, ounces etc
alcgramday	grams of pure alcohol consumed per day
drinkgrp	1=Lifetime abstainer 0 (abstains for >= 1 year)
	2=Lifetime occasional, 0.1 – 0.333 ( for 1 year or more)
	3=Ex-drinker, 0
	4=Current abstainer, 0 (includes both current abstainer and former and ex-drinkers
	5=Abstainer plus, 0 to 0.02 (less than 12 drinks in life or “never or almost never” drinkers)
	5.1=Abstainer plus I, 0 to 0.33 (very light drinkers included in abstainer group)
	5.2=Abstainer plus II, 0 to 1.29g (very light + some light drinkers included in abstainer group)
	5.3=Abstainer plus II, 0 to 14g per day (light/moderate drinkers included in abstainer reference group)
	6=Lifetime Abstainer plus , 0 to 0.33 (excludes former but adds current very light/occasional)
	7=Current very light, 0.02 to 0.33 (one drink (10 gram) per month)
	8=Light, 0.34 to 1.29 (one drink per week)
	9=Low risk , 1.30 to 14 (up to one drink per day)
	10=Low risk2, 15 to 24 (up to about 2 drinks per day)
	11=Mod risk, 25 to 44 (up to about 4 drinks per day)
	12=Modrisk2men, 45 to 64 (up to 6 about drinks per day)
	13=high risk women, 45+
	14=high risk men, 65+
drinkmethod	0=Both quantity and frequency of drinking assessed for at least seven days; 1= food frequency questionnaire used with supplementary survey to quantify consumption; 2= either quantity or frequency not assessed or drinking assessed for less than seven days
or	odds ratio or relative risk
orlci	lower 95% confidence interval of or
ocuci	upper 95% confidence interval of or
pattern	pattern of drinking measured
	1=frequency of drinking only [Exclude unless Food Frequency Q]
	2=self classification of drinker (e.g. non-drinker, regular or heavy drinker)
	3=Quantity of drinking only per occasion [Exclude]
	4=freq x volume to give total consumption
	5=a volume measure i.e. typical volume per occasion
	6=(Usual or current) number of drinks per day
	7=(Usual or current) number of drinks per week
	8=(Usual or current) number of drinks per month
	9=number of drinks per day only for those drinking daily or almost daily
	10=non-alcoholic vs alcoholic by CAGE, TWEAK etc
	11a=number of drinks in last day/24 hours
	11b=number of drinks in last 2 days/48 hours
	11c=number of drinks in last 3 days
	11d=number of drinks in last week
	11e=number of drinks in last 2 weeks
	12=number of drinks in last 30 days or month
nevent	COHORT studies only – number of events (death or other defined outcome in each group
ngroup	COHORT studies only – total number in each group
ncases	CASE CONTROL only – number of cases
ncontrols	CASE CONTROL only – number of controls
personyears	if recorded
yage	youngest age in study result (continuous)
oage	oldest age in study result (continuous)
mmage	midage of result (oldest – youngest/2 + result added to youngest age
mnmage	mean or median age
model	1=abstainers contaminated by occasional drinkers + former drinkers not specified separately
	2=abstainers not contaminated by occasional drinkers + former drinkers not specified separately
	3=abstainers not contaminated by occasional drinkers + former drinkers specified separately
	4=Abstainers NOT contaminated by occasional drinkers + former drinkers specified separately
excludecancer	Exclude subjects with history of cancer and/or hormonal or chemotherapy in last 6 months
	1=yes
	2=no
	3=unknown
country	1=Japan
	2=Australia
	3=Scotland
	4=Sweden
	5=UK
	6=US
	7=Canada
	8=Denmark
	9=China
	10=Finland
	11=Norway
	12=India
	13=Chile
	14=Spain
	15=Italy
	16=Netherlands
	17=France
	18=Singapore
	19=multiple European countries – Italy, Spain, UK, The Netherlands, Greece, Germany, Sweden, Denmark, France, Norway
	20=Hong Kong
	21=Korea
	22=Argentina
	23=Poland
	24=Uruguay
	25=Lithuania
	26=Brazil
	27=Mexico
	28=Venezuela
	29=Turkey
date	date at baseline (year). If recruited over a number of years then take midpoint
cage	study controlled for age
	0=no
	1=yes
csmoking	study controlled for current smoking
	0=no
	1=yes
cses	study controlled for SES (education, income, occupation)
	0=no
	1=yes
crace	study controlled for race
	0=no
	1=yes
